# Supplementary material for: PSO-XnB: a proposed model for predicting hospital stay of CAD patients
Source: Front Artif Intell. 2024 May 3;7:1381430. doi: 10.3389/frai.2024.1381430 (PMC11100420; doi:10.3389/frai.2024.1381430)
Supplement: Supplementary Table S1 — Performance metrics of PSO-XnB and Baseline traditional Ensemble models on ten-test splits. [file Table_1.XLSX]

## Sheet: Sheet1
Splits	RF_ SS	GB_ SS	Bagging_ SS	XGBoost_ SS	PSO-XnB_ SS	RF_ MS	GB_ MS	Bagging_ MS	XGBoost_ MS	PSO-XnB_ MS
1	0.934	0.8701	0.9178	0.9264	0.989	0.7299	0.6523	0.7981	0.7749	0.9748
2	0.9154	0.9291	0.9331	0.9316	0.988	0.7465	0.6692	0.8343	0.8529	0.9738
3	0.9216	0.9044	0.9376	0.9424	0.984	0.7465	0.6416	0.8912	0.9067	0.9649
4	0.924	0.8622	0.9513	0.9401	0.992	0.7499	0.6599	0.8319	0.858	0.9714
5	0.9153	0.9063	0.9332	0.9378	0.989	0.7187	0.65	0.8047	0.8855	0.9734
6	0.861	0.9365	0.9233	0.9321	0.99	0.7339	0.6593	0.8328	0.8745	0.9771
7	0.8815	0.886	0.9401	0.9516	0.987	0.7099	0.6369	0.7658	0.9166	0.9716
8	0.9308	0.8883	0.9185	0.9484	0.986	0.7389	0.609	0.8311	0.8311	0.97
9	0.8806	0.9	0.9374	0.921	0.988	0.7096	0.6817	0.8657	0.88	0.9692
10	0.901	0.9	0.9301	0.9294	0.984	0.7039	0.6036	0.8216	0.8347	0.9683
Splits	RF _LS	GB_ LS	Bagging_ LS	XGBoost_ LS	PSO-XnB_ LS	RF _ ES	GB _ ES	Bagging_ ES	XGBoost_ ES	PSO-XnB_ ES
1	0.7923	0.237	0.7209	0.9334	0.984	0.9903	0.8291	0.7947	0.9824	0.9987
2	0.7986	0.2875	0.8347	0.9433	0.984	0.9848	0.7557	0.8823	0.9921	0.9987
3	0.778	0.2767	0.9216	0.9406	0.982	0.991	0.8108	0.9583	0.9882	0.9982
4	0.7413	0.2177	0.8306	0.9367	0.979	0.9901	0.8591	0.8777	0.9991	0.9991
5	0.7991	0.281	0.9	0.9461	0.984	0.9948	0.7551	0.9499	0.9991	0.9996
6	0.7897	0.2802	0.8947	0.944	0.987	0.985	0.811	0.9011	0.9965	1
7	0.7843	0.2818	0.9563	0.9433	0.986	0.9821	0.8118	0.8683	0.9867	0.9996
8	0.7856	0.3105	0.7776	0.946	0.984	0.9991	0.7601	0.8154	0.9923	0.9987
9	0.7941	0.3478	0.8398	0.9379	0.981	0.9987	0.834	0.8902	0.9891	0.9977
10	0.8008	0.2257	0.8555	0.9415	0.983	0.9857	0.7782	0.9108	0.9911	0.9991
